# Supplementary material for: Efficacy of Management and Monitoring Methods to Prevent Post-Harvest Losses Caused by Rodents
Source: Animals (Basel). 2020 Sep 9;10(9):1612. doi: 10.3390/ani10091612 (PMC7552224; doi:10.3390/ani10091612)
Supplement: Supplementary file 1 [file animals-10-01612-s001.zip]

Archive with 1 entries (1 files):
- animals-916308-supplementary.pdf
